# Supplementary material for: TERT expression is susceptible to BRAF and ETS-factor inhibition in BRAFV600E/TERT promoter double-mutated glioma
Source: Acta Neuropathol Commun. 2019 Aug 7;7:128. doi: 10.1186/s40478-019-0775-6 (PMC6685154; doi:10.1186/s40478-019-0775-6)
Supplement: Supplementary file 2 — Table S4. Dataset of 103 BRAFV600E-mutated glioma with information on tumor grade and TERT promoter mutation. (XLSX 10 kb) [file 40478_2019_775_MOESM2_ESM.xlsx]

## Sheet: Gabler et al, Table S4
BRAF status	TERT promoter status	WHO Grade	Histology Subtype	Pubmed Id	Source
p.V600E	wt	Astrocytoma Grade I	Pilocytic	26919320	COSMIC
p.V600E	wt	Astrocytoma Grade II	Pleomorphic xanthoastrocytoma	23592488	COSMIC
p.V600E	wt	Astrocytoma Grade II	Pleomorphic xanthoastrocytoma	23592488	COSMIC
p.V600E	wt	Astrocytoma Grade II	Pleomorphic xanthoastrocytoma	23592488	COSMIC
p.V600E	wt	Astrocytoma Grade II	Pleomorphic xanthoastrocytoma	23592488	COSMIC
p.V600E	wt	Astrocytoma Grade II	Pleomorphic xanthoastrocytoma	23592488	COSMIC
p.V600E	wt	Astrocytoma Grade II	Pleomorphic xanthoastrocytoma	23592488	COSMIC
p.V600E	wt	Astrocytoma Grade II	Fibrillary	24140581	COSMIC
p.V600E	wt	Astrocytoma Grade II	Pleomorphic xanthoastrocytoma	26919320	COSMIC
p.V600E	wt	Astrocytoma Grade II	Pleomorphic xanthoastrocytoma	26919320	COSMIC
p.V600E	wt	Astrocytoma Grade II	Pleomorphic xanthoastrocytoma	26919320	COSMIC
p.V600E	wt	Astrocytoma Grade II	Pleomorphic xanthoastrocytoma	26919320	COSMIC
p.V600E	wt	Astrocytoma Grade II	Fibrillary	28852847	COSMIC
p.V600E	wt	Astrocytoma Grade II	Fibrillary	28481359	COSMIC
p.V600E	c.1-124C>T	Astrocytoma Grade II	Fibrillary	27302309	COSMIC
p.V600E	wt	Astrocytoma Grade III	Anaplastic	25231549	COSMIC
p.V600E	wt	Astrocytoma Grade III	Anaplastic Pleomorphic xanthoastrocytoma	28481359	COSMIC
p.V600E	wt	Astrocytoma Grade III	Anaplastic Pleomorphic xanthoastrocytoma	28481359	COSMIC
p.V600E	wt	Astrocytoma Grade IV	Glioblastoma multiforme	-	COSMIC
p.V600E	wt	Astrocytoma Grade IV	Glioblastoma multiforme	-	COSMIC
p.V600E	wt	Astrocytoma Grade IV	Glioblastoma multiforme	23592488	COSMIC
p.V600E	wt	Astrocytoma Grade IV	Glioblastoma multiforme	23592488	COSMIC
p.V600E	wt	Astrocytoma Grade IV	Glioblastoma multiforme	23917401	COSMIC
p.V600E	wt	Astrocytoma Grade IV	Glioblastoma multiforme	-	COSMIC
p.V600E	wt	Astrocytoma Grade IV	Glioblastoma multiforme	-	COSMIC
p.V600E	wt	Astrocytoma Grade IV	Glioblastoma multiforme	-	COSMIC
p.V600E	wt	Astrocytoma Grade IV	Glioblastoma multiforme	25231549	COSMIC
p.V600E	wt	Astrocytoma Grade IV	Glioblastoma multiforme	-	COSMIC
p.V600E	wt	Astrocytoma Grade IV	Glioblastoma multiforme	-	COSMIC
p.V600E	wt	Astrocytoma Grade IV	Glioblastoma multiforme	-	COSMIC
p.V600E	wt	Astrocytoma Grade IV	Glioblastoma multiforme	24705251	COSMIC
p.V600E	wt	Astrocytoma Grade IV	Glioblastoma multiforme	24705251	COSMIC
p.V600E	wt	Astrocytoma Grade IV	Glioblastoma multiforme	24705251	COSMIC
p.V600E	wt	Astrocytoma Grade IV	Glioblastoma multiforme	24705251	COSMIC
p.V600E	wt	Astrocytoma Grade IV	Glioblastoma multiforme	26452024	COSMIC
p.V600E	wt	Astrocytoma Grade IV	Glioblastoma multiforme	26452024	COSMIC
p.V600E	wt	Astrocytoma Grade IV	Glioblastoma multiforme	26452024	COSMIC
p.V600E	wt	Astrocytoma Grade IV	Glioblastoma multiforme	26452024	COSMIC
p.V600E	wt	Astrocytoma Grade IV	Glioblastoma multiforme	26452024	COSMIC
p.V600E	wt	Astrocytoma Grade IV	Glioblastoma multiforme	26452024	COSMIC
p.V600E	wt	Astrocytoma Grade IV	Glioblastoma multiforme	26452024	COSMIC
p.V600E	wt	Astrocytoma Grade IV	Glioblastoma multiforme	26452024	COSMIC
p.V600E	wt	Astrocytoma Grade IV	Glioblastoma multiforme	26452024	COSMIC
p.V600E	wt	Astrocytoma Grade IV	Glioblastoma multiforme	26452024	COSMIC
p.V600E	wt	Astrocytoma Grade IV	Glioblastoma multiforme	26452024	COSMIC
p.V600E	wt	Astrocytoma Grade IV	Glioblastoma multiforme	26452024	COSMIC
p.V600E	wt	Astrocytoma Grade IV	Glioblastoma multiforme	26452024	COSMIC
p.V600E	wt	Astrocytoma Grade IV	Glioblastoma multiforme	-	COSMIC
p.V600E	wt	Astrocytoma Grade IV	Glioblastoma multiforme	-	COSMIC
p.V600E	wt	Astrocytoma Grade IV	Glioblastoma multiforme	-	COSMIC
p.V600E	wt	Astrocytoma Grade IV	Glioblastoma multiforme	29105198	COSMIC
p.V600E	wt	Astrocytoma Grade IV	Glioblastoma multiforme	29105198	COSMIC
p.V600E	wt	Astrocytoma Grade IV	Glioblastoma multiforme	29105198	COSMIC
p.V600E	wt	Astrocytoma Grade IV	Glioblastoma multiforme	29105198	COSMIC
p.V600E	wt	Astrocytoma Grade IV	Glioblastoma multiforme	29105198	COSMIC
p.V600E	wt	Astrocytoma Grade IV	Glioblastoma multiforme	28481359	COSMIC
p.V600E	wt	Astrocytoma Grade IV	Glioblastoma multiforme	28481359	COSMIC
p.V600E	c.1-124C>T	Astrocytoma Grade IV	Glioblastoma multiforme	26919320	COSMIC
p.V600E	c.1-124C>T	Astrocytoma Grade IV	Glioblastoma multiforme	26452024	COSMIC
p.V600E	c.1-124C>T	Astrocytoma Grade IV	Glioblastoma multiforme	27302309	COSMIC
p.V600E	c.1-124C>T	Astrocytoma Grade IV	Glioblastoma multiforme	29105198	COSMIC
p.V600E	c.1-124C>T	Astrocytoma Grade IV	Glioblastoma multiforme	29105198	COSMIC
p.V600E	c.1-124C>T	Astrocytoma Grade IV	Glioblastoma multiforme	29105198	COSMIC
p.V600E	c.1-124C>T	Astrocytoma Grade IV	Glioblastoma multiforme	29105198	COSMIC
p.V600E	c.1-124C>T	Astrocytoma Grade IV	Glioblastoma multiforme	29105198	COSMIC
p.V600E	c.1-124C>T	Astrocytoma Grade IV	Glioblastoma multiforme	29105198	COSMIC
p.V600E	c.1-124C>T	Astrocytoma Grade IV	Glioblastoma multiforme	29105198	COSMIC
p.V600E	c.1-124C>T	Astrocytoma Grade IV	Glioblastoma multiforme	29105198	COSMIC
p.V600E	c.1-124C>T	Astrocytoma Grade IV	Glioblastoma multiforme	29105198	COSMIC
p.V600E	c.1-124C>T	Astrocytoma Grade IV	Glioblastoma multiforme	29105198	COSMIC
p.V600E	c.1-124C>T	Astrocytoma Grade IV	Glioblastoma multiforme	29105198	COSMIC
p.V600E	c.1-146C>T	Astrocytoma Grade IV	Glioblastoma multiforme	26919320	COSMIC
p.V600E	c.1-146C>T	Astrocytoma Grade IV	Glioblastoma multiforme	26452024	COSMIC
p.V600E	c.1-146C>T	Astrocytoma Grade IV	Glioblastoma multiforme	26452024	COSMIC
p.V600E	wt	Astrocytoma Grade II	Astrocytoma	24154961	Koelsche et al.
p.V600E	wt	Astrocytoma Grade II	Astrocytoma	24154961	Koelsche et al.
p.V600E	wt	Astrocytoma Grade III	Anaplastic	24154961	Koelsche et al.
p.V600E	wt	Astrocytoma Grade IV	Glioblastoma multiforme	24154961	Koelsche et al.
p.V600E	wt	Astrocytoma Grade II	Pleomorphic Xanthoastrocytoma	24154961	Koelsche et al.
p.V600E	wt	Astrocytoma Grade II	Pleomorphic Xanthoastrocytoma	24154961	Koelsche et al.
p.V600E	wt	Astrocytoma Grade II	Pleomorphic Xanthoastrocytoma	24154961	Koelsche et al.
p.V600E	wt	Astrocytoma Grade II	Pleomorphic Xanthoastrocytoma	24154961	Koelsche et al.
p.V600E	wt	Astrocytoma Grade II	Pleomorphic Xanthoastrocytoma	24154961	Koelsche et al.
p.V600E	wt	Astrocytoma Grade II	Pleomorphic Xanthoastrocytoma	24154961	Koelsche et al.
p.V600E	wt	Astrocytoma Grade II	Pleomorphic Xanthoastrocytoma	24154961	Koelsche et al.
p.V600E	wt	Astrocytoma Grade II	Pleomorphic Xanthoastrocytoma	24154961	Koelsche et al.
p.V600E	wt	Astrocytoma Grade II	Pleomorphic Xanthoastrocytoma	24154961	Koelsche et al.
p.V600E	wt	Astrocytoma Grade II	Pleomorphic Xanthoastrocytoma	24154961	Koelsche et al.
p.V600E	wt	Astrocytoma Grade II	Pleomorphic Xanthoastrocytoma	24154961	Koelsche et al.
p.V600E	wt	Astrocytoma Grade II	Pleomorphic Xanthoastrocytoma	24154961	Koelsche et al.
p.V600E	wt	Astrocytoma Grade II	Pleomorphic Xanthoastrocytoma	24154961	Koelsche et al.
p.V600E	wt	Astrocytoma Grade II	Pleomorphic Xanthoastrocytoma	24154961	Koelsche et al.
p.V600E	wt	Astrocytoma Grade II	Pleomorphic Xanthoastrocytoma	24154961	Koelsche et al.
p.V600E	wt	Astrocytoma Grade II	Pleomorphic Xanthoastrocytoma	24154961	Koelsche et al.
p.V600E	wt	Astrocytoma Grade II	Pleomorphic Xanthoastrocytoma	24154961	Koelsche et al.
p.V600E	wt	Astrocytoma Grade III	Anaplastic Pleomorphic Xanthoastrocytoma	24154961	Koelsche et al.
p.V600E	wt	Astrocytoma Grade III	Anaplastic Pleomorphic Xanthoastrocytoma	24154961	Koelsche et al.
p.V600E	wt	Astrocytoma Grade III	Anaplastic Pleomorphic Xanthoastrocytoma	24154961	Koelsche et al.
p.V600E	wt	Astrocytoma Grade III	Anaplastic Pleomorphic Xanthoastrocytoma	24154961	Koelsche et al.
p.V600E	c.1-124C>T	Astrocytoma Grade III	Anaplastic Pleomorphic Xanthoastrocytoma	24154961	Koelsche et al.
p.V600E	wt	Astrocytoma Grade III	Anaplastic Pleomorphic Xanthoastrocytoma	24154961	Koelsche et al.
p.V600E	wt	Astrocytoma Grade III	Anaplastic Pleomorphic Xanthoastrocytoma	24154961	Koelsche et al.
p.V600E	c.1-124C>T	Astrocytoma Grade III	Anaplastic Pleomorphic Xanthoastrocytoma	24154961	Koelsche et al.
